# Supplementary material for: Fabrication of Biocompatible Electrospun Poly(ε-caprolactone)/Gelatin Nanofibers Loaded with Pinus radiata Bark Extracts for Wound Healing Applications
Source: Polymers (Basel). 2022 Jun 9;14(12):2331. doi: 10.3390/polym14122331 (PMC9228265; doi:10.3390/polym14122331)
Supplement: Supplementary file 1 [file polymers-14-02331-s001.zip]

Archive with 1 entries (1 files):
- polymers-1743062-supplementary.pdf
